# Supplementary material for: Coaches’ Perceptions of Factors Driving Training Adaptation: An International Survey
Source: Sports Med. 2023 Aug 8;53(12):2505–12. doi: 10.1007/s40279-023-01894-1 (PMC10687123; doi:10.1007/s40279-023-01894-1)
Supplement: Supplementary file 2 — Supplementary file2 (XLSX 13 kb) [file 40279_2023_1894_MOESM2_ESM.xlsx]

## Sheet: Data
Non-physical factors, such as psychological stress, exert an influence on physical training responses	Physical training (general physical preparation, skills training, specific physical preparation etc.) is the most important factor in determining sport performance	Athletes with similar training experience will adapt differently to the same training protocol	Having a detailed and specific plan	Athletes belief in the plan	Athletes participation in the planning process	Psychological and emotional stress	A supportive training group	Psychological skills training	Coach-athlete relationship	Use of physical recovery modalities	Physical training	Life stress (e.g. work, exams, home life)	Athlete's genetics and/or natural ability
Strongly agree	Disagree	Strongly disagree	Of average importance	Absolutely essential	Very important	Absolutely essential	Very important	Very important	Very important	Of little importance	Very important	Absolutely essential	Very important
Agree	Agree	Agree	Very important	Very important	Very important	Very important	Very important	Very important	Absolutely essential	Very important	Very important	Very important	Absolutely essential
Strongly agree	Neutral	Agree	Very important	Very important	Of average importance	Of average importance	Very important	Very important	Very important	Of average importance	Very important	Very important	Of average importance
Agree	Agree	Agree	Very important	Very important	Of average importance	Very important	Of average importance	Of average importance	Of average importance	Very important	Very important	Very important	Very important
Strongly agree	Strongly disagree	Neutral	Absolutely essential	Very important	Very important	Absolutely essential	Of average importance	Absolutely essential	Very important	Absolutely essential	Absolutely essential	Absolutely essential	Absolutely essential
Agree	Neutral	Agree	Of little importance	Absolutely essential	Very important	Very important	Not important at all	Of average importance	Absolutely essential	Very important	Of average importance	Absolutely essential	Very important
Strongly agree	Disagree	Agree	Absolutely essential	Very important	Of average importance	Very important	Very important	Very important	Absolutely essential	Of average importance	Absolutely essential	Very important	Very important
Strongly agree	Agree	Agree	Very important	Very important	Of average importance	Absolutely essential	Very important	Very important	Absolutely essential	Very important	Very important	Absolutely essential	Very important
Strongly agree	Disagree	Agree	Very important	Very important	Of average importance	Very important	Very important	Of average importance	Very important	Of average importance	Of average importance	Very important	Very important
Strongly agree	Agree	Strongly agree	Very important	Absolutely essential	Of average importance	Absolutely essential	Absolutely essential	Of average importance	Absolutely essential	Of average importance	Absolutely essential	Very important	Absolutely essential
Strongly agree	Agree	Agree	Of average importance	Absolutely essential	Very important	Very important	Very important	Very important	Very important	Of little importance	Very important	Absolutely essential	Of average importance
Strongly agree	Neutral	Agree	Very important	Absolutely essential	Absolutely essential	Absolutely essential	Very important	Absolutely essential	Very important	Absolutely essential	Absolutely essential	Absolutely essential	Very important
Strongly agree	Neutral	Agree	Very important	Absolutely essential	Very important	Very important	Of average importance	Absolutely essential	Absolutely essential	Of little importance	Very important	Absolutely essential	Very important
Strongly agree	Neutral	Agree	Of average importance	Absolutely essential	Very important	Absolutely essential	Very important	Very important	Very important	Of average importance	Very important	Very important	Of little importance
Strongly agree	Neutral	Strongly agree	Very important	Absolutely essential	Very important	Absolutely essential	Absolutely essential	Very important	Absolutely essential	Very important	Very important	Absolutely essential	Of average importance
Strongly agree	Disagree	Agree	Of little importance	Very important	Of little importance	Very important	Of average importance	Of average importance	Very important	Of little importance	Very important	Very important	Of average importance
Strongly agree	Disagree	Agree	Very important	Very important	Very important	Very important	Very important	Of average importance	Very important	Of average importance	Very important	Very important	Very important
Strongly agree	Disagree	Strongly agree	Very important	Very important	Very important	Very important	Very important	Very important	Very important	Very important	Very important	Very important	Very important
Strongly agree	Disagree	Agree	Of average importance	Very important	Of average importance	Very important	Very important	Of average importance	Very important	Of average importance	Very important	Of average importance	Very important
Strongly agree	Agree	Agree	Very important	Very important	Very important	Absolutely essential	Absolutely essential	Of average importance	Very important	Very important	Absolutely essential	Absolutely essential	Absolutely essential
Strongly agree	Agree	Agree	Absolutely essential	Very important	Of average importance	Very important	Very important	Of average importance	Very important	Of average importance	Very important	Very important	Very important
Strongly agree	Strongly disagree	Strongly agree	Of average importance	Absolutely essential	Absolutely essential	Absolutely essential	Very important	Absolutely essential	Absolutely essential	Of average importance	Absolutely essential	Absolutely essential	Of average importance
Strongly agree	Disagree	Agree	Of average importance	Absolutely essential	Very important	Of average importance	Absolutely essential	Of average importance	Absolutely essential	Of little importance	Absolutely essential	Of average importance	Absolutely essential
Agree	Strongly disagree	Strongly agree	Very important	Very important	Very important	Very important	Of average importance	Of average importance	Absolutely essential	Of average importance	Very important	Absolutely essential	Absolutely essential
Strongly agree	Neutral	Strongly agree	Very important	Absolutely essential	Absolutely essential	Absolutely essential	Of average importance	Of average importance	Absolutely essential	Absolutely essential	Absolutely essential	Very important	Absolutely essential
Strongly agree	Agree	Strongly agree	Very important	Very important	Of average importance	Very important	Very important	Very important	Absolutely essential	Of average importance	Very important	Very important	Of average importance
Strongly agree	Agree	Strongly agree	Very important	Very important	Of little importance	Very important	Very important	Of average importance	Absolutely essential	Of average importance	Very important	Very important	Of little importance
Strongly agree	Disagree	Strongly agree	Very important	Absolutely essential	Very important	Absolutely essential	Absolutely essential	Absolutely essential	Absolutely essential	Absolutely essential	Very important	Absolutely essential	Absolutely essential
Strongly agree	Disagree	Agree	Very important	Absolutely essential	Of average importance	Absolutely essential	Not important at all	Of average importance	Absolutely essential	Of average importance	Very important	Absolutely essential	Very important
Strongly agree	Neutral	Agree	Very important	Very important	Very important	Absolutely essential	Very important	Very important	Very important	Of average importance	Very important	Absolutely essential	Very important
Strongly agree	Neutral	Agree	Of average importance	Very important	Very important	Absolutely essential	Very important	Absolutely essential	Absolutely essential	Of average importance	Absolutely essential	Absolutely essential	Of average importance
Agree	Neutral	Agree	Of average importance	Very important	Of average importance	Very important	Absolutely essential	Very important	Absolutely essential	Very important	Very important	Very important	Absolutely essential
Strongly agree	Neutral	Agree	Of average importance	Absolutely essential	Very important	Absolutely essential	Absolutely essential	Very important	Absolutely essential	Of average importance	Very important	Absolutely essential	Absolutely essential
Agree	Neutral	Agree	Of little importance	Very important	Very important	Absolutely essential	Of average importance	Of average importance	Absolutely essential	Of little importance	Of average importance	Absolutely essential	Of average importance
Strongly agree	Neutral	Strongly agree	Of average importance	Absolutely essential	Of average importance	Very important	Very important	Of average importance	Absolutely essential	Of average importance	Very important	Absolutely essential	Very important
Agree	Neutral	Agree	Of average importance	Very important	Of average importance	Very important	Very important	Of little importance	Absolutely essential	Very important	Very important	Of average importance	Of little importance
Strongly agree	Agree	Strongly agree	Very important	Very important	Very important	Very important	Of average importance	Very important	Absolutely essential	Very important	Very important	Absolutely essential	Of average importance
Agree	Neutral	Agree	Of average importance	Very important	Of average importance	Very important	Very important	Very important	Very important	Very important	Very important	Of average importance	Very important
Strongly agree	Strongly disagree	Strongly agree	Of average importance	Absolutely essential	Absolutely essential	Absolutely essential	Very important	Absolutely essential	Absolutely essential	Of average importance	Very important	Absolutely essential	Of average importance
Agree	Agree	Agree	Very important	Very important	Of average importance	Very important	Of average importance	Of little importance	Of average importance	Of average importance	Absolutely essential	Very important	Very important
Strongly agree	Agree	Neutral	Very important	Very important	Of average importance	Of average importance	Of little importance	Of little importance	Very important	Of average importance	Very important	Very important	Very important
Agree	Neutral	Disagree	Very important	Absolutely essential	Very important	Very important	Very important	Very important	Absolutely essential	Very important	Very important	Absolutely essential	Of average importance
Agree	Neutral	Strongly agree	Very important	Very important	Absolutely essential	Very important	Very important	Absolutely essential	Absolutely essential	Absolutely essential	Absolutely essential	Very important	Of average importance
Agree	Disagree	Neutral	Very important	Very important	Very important	Absolutely essential	Very important	Very important	Absolutely essential	Of average importance	Very important	Absolutely essential	Of average importance
Agree	Neutral	Agree	Very important	Very important	Very important	Very important	Very important	Very important	Absolutely essential	Very important	Very important	Very important	Very important
Agree	Disagree	Agree	Of average importance	Very important	Very important	Very important	Of average importance	Very important	Very important	Of little importance	Of average importance	Very important	Very important
Strongly agree	Agree	Strongly agree	Of average importance	Absolutely essential	Very important	Absolutely essential	Very important	Of average importance	Very important	Absolutely essential	Very important	Absolutely essential	Of average importance
Strongly agree	Disagree	Agree	Of average importance	Very important	Of average importance	Very important	Of average importance	Of average importance	Very important	Of little importance	Very important	Very important	Very important
Agree	Disagree	Agree	Very important	Very important	Of average importance	Very important	Very important	Very important	Very important	Very important	Very important	Very important	Of average importance
Strongly agree	Disagree	Strongly agree	Very important	Very important	Very important	Very important	Absolutely essential	Very important	Absolutely essential	Very important	Very important	Very important	Very important
Strongly agree	Agree	Agree	Of average importance	Absolutely essential	Of average importance	Very important	Of little importance	Very important	Absolutely essential	Of average importance	Absolutely essential	Very important	Absolutely essential
Agree	Disagree	Strongly agree	Of average importance	Very important	Of average importance	Very important	Of average importance	Of average importance	Very important	Very important	Very important	Very important	Of average importance
Strongly agree	Disagree	Strongly agree	Of average importance	Very important	Absolutely essential	Absolutely essential	Absolutely essential	Absolutely essential	Absolutely essential	Very important	Very important	Very important	Of average importance
Strongly agree	Neutral	Agree	Very important	Very important	Of average importance	Very important	Very important	Of average importance	Of average importance	Very important	Absolutely essential	Very important	Very important
Neutral	Agree	Agree	Absolutely essential	Absolutely essential	Absolutely essential	Very important	Absolutely essential	Of average importance	Very important	Very important	Very important	Of average importance	Of little importance
Strongly agree	Agree	Disagree	Of average importance	Absolutely essential	Very important	Absolutely essential	Very important	Very important	Absolutely essential	Of average importance	Very important	Absolutely essential	Of little importance
Agree	Neutral	Agree	Very important	Very important	Of average importance	Very important	Very important	Of average importance	Very important	Of average importance	Very important	Very important	Very important
Agree	Neutral	Agree	Very important	Very important	Very important	Very important	Very important	Very important	Very important	Of average importance	Very important	Very important	Of average importance
Strongly agree	Strongly disagree	Strongly agree	Very important	Absolutely essential	Absolutely essential	Absolutely essential	Absolutely essential	Absolutely essential	Absolutely essential	Absolutely essential	Absolutely essential	Absolutely essential	Absolutely essential
Agree	Neutral	Agree	Of average importance	Very important	Of average importance	Absolutely essential	Absolutely essential	Absolutely essential	Absolutely essential	Of average importance	Absolutely essential	Absolutely essential	Of average importance
Strongly agree	Disagree	Agree	Of average importance	Very important	Very important	Very important	Very important	Of average importance	Very important	Of average importance	Of average importance	Absolutely essential	Very important
Strongly agree	Agree	Agree	Very important	Absolutely essential	Absolutely essential	Absolutely essential	Very important	Very important	Very important	Of average importance	Absolutely essential	Absolutely essential	Very important
Agree	Disagree	Neutral	Of average importance	Absolutely essential	Very important	Very important	Very important	Very important	Absolutely essential	Of average importance	Very important	Very important	Very important
Strongly agree	Strongly disagree	Strongly agree	Of average importance	Very important	Very important	Absolutely essential	Very important	Very important	Absolutely essential	Very important	Very important	Of average importance	Very important
Strongly agree	Disagree	Agree	Of average importance	Very important	Very important	Absolutely essential	Very important	Very important	Very important	Very important	Very important	Very important	Absolutely essential
Strongly agree	Neutral	Strongly agree	Very important	Very important	Of average importance	Very important	Absolutely essential	Very important	Absolutely essential	Of average importance	Absolutely essential	Very important	Absolutely essential
Strongly agree	Neutral	Strongly agree	Of average importance	Absolutely essential	Of average importance	Very important	Very important	Of average importance	Absolutely essential	Very important	Very important	Very important	Absolutely essential
Strongly agree	Neutral	Agree	Very important	Absolutely essential	Absolutely essential	Very important	Of average importance	Of average importance	Absolutely essential	Of average importance	Absolutely essential	Very important	Very important
Agree	Strongly disagree	Strongly agree	Very important	Very important	Of average importance	Very important	Absolutely essential	Very important	Very important	Very important	Very important	Absolutely essential	Of average importance
Strongly agree	Disagree	Agree	Of average importance	Very important	Of average importance	Very important	Very important	Very important	Very important	Of little importance	Very important	Very important	Of average importance
Strongly agree	Neutral	Agree	Very important	Absolutely essential	Of average importance	Very important	Absolutely essential	Very important	Absolutely essential	Of average importance	Absolutely essential	Absolutely essential	Very important
Agree	Disagree	Strongly disagree	Very important	Absolutely essential	Absolutely essential	Very important	Absolutely essential	Absolutely essential	Absolutely essential	Very important	Absolutely essential	Very important	Very important
Strongly agree	Disagree	Agree	Very important	Absolutely essential	Very important	Absolutely essential	Absolutely essential	Absolutely essential	Absolutely essential	Very important	Very important	Very important	Very important
Strongly agree	Neutral	Agree	Very important	Absolutely essential	Absolutely essential	Very important	Absolutely essential	Absolutely essential	Absolutely essential	Very important	Very important	Very important	Very important
Strongly agree	Strongly disagree	Agree	Very important	Very important	Very important	Absolutely essential	Absolutely essential	Absolutely essential	Absolutely essential	Of average importance	Very important	Absolutely essential	Absolutely essential
Agree	Disagree	Strongly agree	Of average importance	Very important	Of average importance	Very important	Absolutely essential	Very important	Absolutely essential	Very important	Very important	Very important	Of average importance
Strongly agree	Disagree	Neutral	Very important	Very important	Of average importance	Of average importance	Very important	Of average importance	Very important	Very important	Absolutely essential	Very important	Very important
Strongly agree	Disagree	Strongly agree	Absolutely essential	Absolutely essential	Absolutely essential	Absolutely essential	Absolutely essential	Absolutely essential	Absolutely essential	Absolutely essential	Absolutely essential	Absolutely essential	Absolutely essential
Strongly agree	Agree	Disagree	Of little importance	Very important	Absolutely essential	Very important	Of average importance	Of average importance	Absolutely essential	Of little importance	Absolutely essential	Very important	Very important
Agree	Neutral	Agree	Of average importance	Very important	Absolutely essential	Very important	Of average importance	Of average importance	Very important	Very important	Absolutely essential	Very important	Of average importance
Agree	Strongly agree	Strongly agree	Absolutely essential	Very important	Of average importance	Very important	Very important	Very important	Absolutely essential	Very important	Absolutely essential	Very important	Very important
Strongly agree	Agree	Strongly agree	Of average importance	Absolutely essential	Absolutely essential	Absolutely essential	Absolutely essential	Absolutely essential	Absolutely essential	Very important	Absolutely essential	Absolutely essential	Absolutely essential
Strongly agree	Agree	Strongly agree	Very important	Very important	Of average importance	Very important	Of average importance	Very important	Of little importance	Absolutely essential	Very important	Of average importance	Very important
Strongly agree	Neutral	Strongly agree	Of average importance	Very important	Of average importance	Absolutely essential	Absolutely essential	Of average importance	Absolutely essential	Of little importance	Very important	Absolutely essential	Absolutely essential
Strongly agree	Agree	Strongly agree	Very important	Very important	Very important	Absolutely essential	Very important	Of average importance	Very important	Very important	Absolutely essential	Absolutely essential	Absolutely essential
Strongly agree	Agree	Agree	Very important	Very important	Very important	Very important	Of average importance	Of average importance	Very important	Of little importance	Very important	Absolutely essential	Absolutely essential
Agree	Neutral	Agree	Of average importance	Very important	Very important	Very important	Of average importance	Of average importance	Very important	Of little importance	Absolutely essential	Very important	Very important
Strongly agree	Disagree	Agree	Of average importance	Absolutely essential	Very important	Absolutely essential	Very important	Very important	Absolutely essential	Of little importance	Very important	Absolutely essential	Very important
Strongly agree	Neutral	Strongly agree	Of little importance	Absolutely essential	Of average importance	Absolutely essential	Very important	Very important	Absolutely essential	Of little importance	Absolutely essential	Absolutely essential	Very important
Agree	Disagree	Disagree	Very important	Absolutely essential	Very important	Very important	Of average importance	Of little importance	Very important	Of little importance	Very important	Absolutely essential	Of average importance
Agree	Agree	Neutral	Very important	Absolutely essential	Very important	Very important	Not important at all	Of average importance	Very important	Of little importance	Absolutely essential	Very important	Of little importance
Strongly agree	Strongly agree	Agree	Very important	Very important	Very important	Very important	Absolutely essential	Very important	Very important	Of average importance	Very important	Very important	Of average importance
Strongly agree	Neutral	Strongly agree	Of little importance	Very important	Of average importance	Very important	Very important	Of little importance	Of average importance	Of little importance	Very important	Very important	Very important
Strongly agree	Agree	Agree	Very important	Very important	Very important	Absolutely essential	Very important	Very important	Absolutely essential	Of average importance	Absolutely essential	Absolutely essential	Of average importance
Strongly agree	Agree	Agree	Very important	Very important	Very important	Very important	Very important	Of average importance	Absolutely essential	Of average importance	Very important	Absolutely essential	Very important
Strongly agree	Agree	Agree	Absolutely essential	Very important	Of average importance	Very important	Very important	Very important	Absolutely essential	Very important	Very important	Very important	Of average importance
Agree	Neutral	Strongly agree	Of average importance	Very important	Of average importance	Very important	Of average importance	Very important	Very important	Very important	Very important	Very important	Of average importance
Strongly agree	Disagree	Agree	Of average importance	Absolutely essential	Very important	Very important	Very important	Very important	Very important	Very important	Very important	Very important	Very important
Strongly agree	Agree	Agree	Very important	Of average importance	Very important	Very important	Very important	Very important	Very important	Of average importance	Absolutely essential	Very important	Absolutely essential
Agree	Neutral	Agree	Of little importance	Very important	Of average importance	Very important	Of average importance	Of average importance	Very important	Of little importance	Very important	Of average importance	Very important
Strongly agree	Disagree	Strongly agree	Of average importance	Very important	Of average importance	Absolutely essential	Very important	Absolutely essential	Absolutely essential	Of little importance	Very important	Absolutely essential	Very important
Strongly agree	Disagree	Agree	Of little importance	Very important	Of average importance	Very important	Very important	Of average importance	Very important	Of little importance	Very important	Very important	Very important
Strongly agree	Agree	Agree	Very important	Absolutely essential	Very important	Very important	Very important	Very important	Absolutely essential	Of average importance	Very important	Very important	Very important
Strongly agree	Neutral	Strongly agree	Very important	Very important	Of average importance	Very important	Very important	Very important	Absolutely essential	Of little importance	Absolutely essential	Of average importance	Absolutely essential
Strongly agree	Disagree	Neutral	Very important	Very important	Of average importance	Absolutely essential	Of average importance	Very important	Absolutely essential	Absolutely essential	Absolutely essential	Absolutely essential	Of little importance
Strongly agree	Disagree	Strongly agree	Very important	Absolutely essential	Absolutely essential	Very important	Very important	Very important	Absolutely essential	Very important	Absolutely essential	Very important	Absolutely essential
